# Supplementary material for: Machine Learning-Based Non-Invasive Prediction of Metabolic Dysfunction-Associated Steatohepatitis in Obese Patients: A Retrospective Study
Source: Diagnostics (Basel). 2025 Apr 25;15(9):1096. doi: 10.3390/diagnostics15091096 (PMC12072127; doi:10.3390/diagnostics15091096)
Supplement: Supplementary file 1 [file diagnostics-15-01096-s001.zip]

Archive with 1 entries (1 files):
- diagnostics-3552335-supplementary.pdf
